# Supplementary material for: Evaluation of the Potential Impact of In Silico Humanization on VHH Dynamics
Source: Int J Mol Sci. 2023 Sep 26;24(19):14586. doi: 10.3390/ijms241914586 (PMC10572902; doi:10.3390/ijms241914586)
Supplement: Supplementary file 1 [file ijms-24-14586-s001.zip]

Archive with 1 entries (1 files):
- ijms-2595904-supplementary.pdf
